# Supplementary material for: Synthesis of Hexagonal Structured GaS Nanosheets for Robust Femtosecond Pulse Generation
Source: Nanomaterials (Basel). 2022 Jan 24;12(3):378. doi: 10.3390/nano12030378 (PMC8839219; doi:10.3390/nano12030378)
Supplement: Supplementary file 1 [file nanomaterials-12-00378-s001.zip]

Archive with 1 entries (1 files):
- nanomaterials-1498398-supplementary.pdf
